# Supplementary material for: A Portfolio Analysis of Culturally Tailored Trials to Address Health and Healthcare Disparities
Source: Int J Environ Res Public Health. 2018 Aug 28;15(9):1859. doi: 10.3390/ijerph15091859 (PMC6165382; doi:10.3390/ijerph15091859)
Supplement: Supplementary file 1 [file ijerph-15-01859-s001.zip]

Archive with 5 entries (3 files):
- ijerph-335740-SI/
- ijerph-335740-SI/ijerph-355740-supplementary/
- ijerph-335740-SI/ijerph-355740-supplementary/Aranda Project Summary .pdf
- ijerph-335740-SI/ijerph-355740-supplementary/Aranda Project Video.pdf
- ijerph-335740-SI/ijerph-355740-supplementary/Kohler Project Summary.pdf
